# Supplementary material for: Internalization Characterization of Si Nanorod with Camouflaged Cell Membrane Proteins Reveals ATXN2 as a Negative Regulator
Source: Cells. 2019 Aug 19;8(8):931. doi: 10.3390/cells8080931 (PMC6721741; doi:10.3390/cells8080931)
Supplement: Supplementary file 1 [file cells-08-00931-s001.zip]

Archive with 3 entries (3 files):
- SI File 2  Identified_proteins.xlsx
- cells-552113-supplementary Proofreading.pdf
- SI File 3 EnrichGO Result.xlsx
